# Supplementary material for: Pyruvate anaplerosis is a mechanism of resistance to pharmacological glutaminase inhibition in triple-receptor negative breast cancer
Source: BMC Cancer. 2020 May 25;20:470. doi: 10.1186/s12885-020-06885-3 (PMC7333265; doi:10.1186/s12885-020-06885-3)
Supplement: Supplementary file 1 — Additional file 1: Supplementary Table S1. Comparison of RPMI 1640, αMEM and DMEM culture medium formulation. [file 12885_2020_6885_MOESM1_ESM.xlsx]

## Sheet: Supplementary table
		11875		12000		10569
		RPMI 1640		αMEM, no nucleosides		DMEM, high glucose, GlutaMAX(TM), pyruvate
		Concentration		Concentration		Concentration
	Molecular Weight	mg/L	mM	mg/L	mM	mg/L	mM
Amino acids
Glycine	75	10	0.133333	50	0.666667	30	0.4
L-Alanine	89			25	0.280899
L-Alanyl-Glutamine	217					862	3.97235
L-Arginine	174	200	1.14943
L-Arginine hydrochloride	211			105	0.49763	84	0.398104
L-Asparagine	132	50	0.378788	50	0.378788
L-Aspartic acid	133	20	0.150376	30	0.225564
L-Cysteine hydrochloride-H2O	176			100	0.568182
L-Cystine 2HCl	240	65	0.207668	24	0.1	63	0.201278
L-Glutamic Acid	147	20	0.136054	75	0.510204
L-Glutamine	146	300	2.05479	292	2
L-Histidine	155	15	0.0967742	31	0.2
L-Histidine hydrochloride-H2O	210					42	0.2
L-Hydroxyproline	131	20	0.152672
L-Isoleucine	131	50	0.381679	52.4	0.4	105	0.801527
L-Leucine	131	50	0.381679	52.4	0.4	105	0.801527
L-Lysine	146			58	0.39726
L-Lysine hydrochloride	183	40	0.218579			146	0.797814
L-Methionine	149	15	0.100671	15	0.100671	30	0.201342
L-Phenylalanine	165	15	0.0909091	32	0.193939	66	0.4
L-Proline	115	20	0.173913	40	0.347826
L-Serine	105	30	0.285714	25	0.238095	42	0.4
L-Threonine	119	20	0.168067	48	0.403361	95	0.798319
L-Tryptophan	204	5	0.0245098	10	0.0490196	16	0.0784314
L-Tyrosine disodium salt	225			52	0.231111
L-Tyrosine disodium salt dihydrate	261	29	0.111111			104	0.398467
L-Valine	117	20	0.17094	46	0.393162	94	0.803419
Vitamins
Ascorbic Acid	176			50	0.284091
Biotin	244	0.2	0.000819672	0.1	0.000409836
Choline chloride	140	3	0.0214286	1	0.00714286	4	0.0285714
D-Calcium pantothenate	477	0.25	0.000524109	1	0.00209644	4	0.00838574
Folic Acid	441	1	0.00226757	1	0.00226757	4	0.0090703
Niacinamide	122	1	0.00819672	1	0.00819672	4	0.0327869
Para-Aminobenzoic Acid	137	1	0.00729927
Pyridoxine hydrochloride	206	1	0.00485437			4	0.0194175
Riboflavin	376	0.2	0.000531915	0.1	0.000265957	0.4	0.00106383
Thiamine hydrochloride	337	1	0.00296736	1	0.00296736	4	0.0118694
Vitamin B12	1355	0.005	3.69004e-06	1.36	0.00100369
i-Inositol	180	35	0.194444	2	0.0111111	7.2	0.04
Inorganic Salts
Calcium Chloride (CaCl2) (anhyd.)	111			200	1.8018	200	1.8018
Calcium nitrate (Ca(NO3)2 4H2O)	236	100	0.423729
Ferric Nitrate (Fe(NO3)3"9H2O)	404					0.1	0.000247525
Magnesium Sulfate (MgSO4) (anhyd.)	120	48.84	0.407	97.67	0.813917	97.67	0.813917
Potassium Chloride (KCl)	75	400	5.33333	400	5.33333	400	5.33333
Sodium Bicarbonate (NaHCO3)	84	2000	23.8095			3700	44.0476
Sodium Chloride (NaCl)	58	6000	103.448	6800	117.241	6400	110.345
Sodium Phosphate dibasic (Na2HPO4) anhydrous	142	800	5.6338
Sodium Phosphate monobasic (NaH2PO4-H2O)	138			140	1.01449	125	0.905797
Other Components
D-Glucose (Dextrose)	180	2000	11.1111	1000	5.55556	4500	25
Glutathione (reduced)	307	1	0.00325733
Lipoic Acid	206			0.2	0.000970874
Phenol Red	376.4	5	0.0132837	10	0.0265675	15	0.0398512
Sodium Pyruvate	110			110	1	110	1
