# Supplementary material for: Pyruvate anaplerosis is a mechanism of resistance to pharmacological glutaminase inhibition in triple-receptor negative breast cancer
Source: BMC Cancer. 2020 May 25;20:470. doi: 10.1186/s12885-020-06885-3 (PMC7333265; doi:10.1186/s12885-020-06885-3)
Supplement: Supplementary file 2 — Additional file 2: Supplementary Table S2. mRNA expression data (RNAseq; RMA, log2) was downloaded from the Cancer Cell Line Encyclopedia for genes involved in pyruvate uptake (SLC16A1, SLC16A7, SLC16A3, SLC16A8, SLC16A4), mitochondrial transport (MPC1, MPC2) and metabolism (PC, PDHA1, DLAT, PDHX, LDHA) for the 11 breast cancer cell lines used in our study. Cell lines that display increased CB-839 IC50 in the presence of pyruvate and associated P-value are also presented. [file 12885_2020_6885_MOESM2_ESM.xlsx]

## Sheet: Sheet1
Gene	MDA-MB-231	MDA-MB-436	HCC1143	BT549	MDA-MB-468	Hs578T	BT20	MCF7	T47D	BT474	SKBR3
SLC16A1	-1.97355	5.00333	4.51569	4.63897	2.88683	4.84326	4.88881	1.46456	-0.80945	-1.30426	-1.25797
SLC16A7	-0.447244	1.00328	0.543295	-6.03596	-4.81657	0.47659	-8.88684	0.290528	-7.38374	-6.28412	-5.45559
SLC16A3	6.71861	4.52445	3.99383	1.89985	1.4646	3.24898	-0.177262	2.21759	3.20928	0.4741	5.67935
SLC16A8	-2.8324	-5.88631	0.747686	-13	-0.730677	-7.01421	-0.491092	-0.820666	1.7471	-1.95875	-3.27416
SLC16A4	-0.611888	-0.564465	-0.247531	-2.99176	-0.268971	0.784074	2.11079	-0.643119	-0.313535	-1.57726	1.66513
MPC1	3.70193	4.88508	3.54611	3.09096	4.77807	2.6523	3.25774	3.3906	3.8845	2.9443	5.05083
MPC2	3.62591	4.07114	2.49849	4.10455	4.01031	2.09182	3.69	2.46242	4.55545	4.95857	3.94685
PC	4.07937	2.47623	2.01883	2.58426	4.16638	1.2752	3.12024	4.22749	2.89567	2.29458	2.35601
PDHA1	5.18576	6.38301	3.86628	5.33773	5.40431	4.50696	4.85092	5.6188	5.84858	6.51442	5.47844
DLAT	4.76943	4.89216	3.58909	4.31986	5.26169	3.27587	4.70742	3.99309	5.24702	3.80261	5.0777
PDHX	4.0186	4.86512	3.47999	3.70145	5.4742	3.02104	4.65354	3.93401	4.69328	4.46329	4.20051
LDHA	9.60197	7.68251	7.53947	8.20066	8.19951	9.31073	8.24638	6.97208	7.0677	7.56776	8.42724
CB-839 resistance by exogenous pyruvate?	Yes	No	No	Yes	Yes	Yes	No	No	No	No	Yes
P-value (t-test)	7.14843e-05	0.315316	0.188315	0.0258702	0.00362233	0.00372555	0.243385	0.0506477	0.83074	0.542782	0.040665
